# Supplementary material for: Ratiometric Electrochemical Sensor Applying SWCNHs/T-PEDOT Nanocomposites for Efficient Quantification of Tert-Butylhydroquinone in Foodstuffs
Source: Foods. 2024 Sep 21;13(18):2996. doi: 10.3390/foods13182996 (PMC11431831; doi:10.3390/foods13182996)
Supplement: Supplementary file 1 [file foods-13-02996-s001.zip]

Archive with 1 entries (1 files):
- foods-3212011-supplementary.pdf
